# Supplementary material for: Functional polymorphism of the renalase gene is associated with cardiac hypertrophy in female patients with aortic stenosis
Source: PLoS One. 2017 Oct 24;12(10):e0186729. doi: 10.1371/journal.pone.0186729 (PMC5655536; doi:10.1371/journal.pone.0186729)
Supplement: S2 Table — (XLSX) [file pone.0186729.s002.xlsx]

## Sheet: table
Gender [0-female; 1-male]	Age [y]	Height [cm]	Weight [kg]	LVEDD [mm]	IVST [mm]	PWT [mm]	Maximal aortic gradient [mm Hg]	EF [%]	rs2296545
1	36	165	70	50	16	17	120	70.339	CG
1	61	179	100	55	12	12	50	65	CG
1	55	188	100	53	13	13	107	70	CG
1	51	172	92	55	14	13	100	70	CC
0	63	150	53	40	14	14	149	61.4286	CG
1	54	164	62	50	17	16	118	65.2542	CC
0	65	157	70	46	13	13	101	67.0103	CC
1	47	179	98	51	12	12	88	63.3929	CC
0	63	158	60	50	16	16	134	65.2542	CG
0	61	168	53	51	13	12	114	73.9837	GG
1	58	174	70	44	14	14	89	68.9655	CG
1	66	160	74	50	14	14	60	64	GG
1	74	169	69	67	11	11	60	48.9177	CC
0	74	167	74	52	16	18	108	72.8682	CG
0	73	146	50	52	12	12	100	65.8915	GG
0	47	170	72	50	13	13	93	55	CC
1	53	178	82	50	15	14	112	44.9153	CG
1	65	172	85	62	16	15	64	74.2268	CG
0	68	160	70	47	17	16	123	68.6275	CG
0	76	165	73	47	13	13	65	70	CC
0	64	164	75	49	19	11	125	71.4286	GG
1	68	172	80	57	13	12	80	66.25	CG
1	81	166	74	57	18	14	92	51.25	CG
1	61	170	64	50	13	13	89	65	CC
0	73	170	70	40	20	20	100	87.1429	CC
1	66	170	84	58	11	11	76	26	CG
1	60	177	100	50	11	10	40	65.2542	CG
1	56	164	64	54	19	15	127	73	CG
1	63	170	78	58	15	14	119	71.6867	CC
0	77	156	65	45	10	11	82	59.7826	CG
1	53	140	79	62	24	16	45	18	CG
0	54	160	84	45	12	12	89	71	CG
1	56	183	89	44	14	13	161	71	CG
0	68	157	64	43	12	12	73	65.0602	GG
1	61	174	80	49	15	12	86	71.4286	CG
0	46	158	62	42	12	12	115	70	CC
1	74	175	74	71	15	15	105	41.8251	CG
0	77	150	57	53	14	14	138	74.0741	CC
1	61	170	67	43	13	13	112	75.9036	CC
1	61	177	74	66	12	12	80	65.0224	CG
1	54	169	67	58	14	14	139	69.8795	CC
1	56	170	73	50	16	16	140	70.339	CG
0	71	147	43	40	13	12	66	79	CG
1	46	178	114	63	15	15	70	56	GG
0	71	158	64	50	12	12	60	65	CG
0	54	163	83	50	15	15	101	62.7119	CG
1	54	175	85	51	17	16	100	73.1707	CG
1	63	180	95	67	12	14	52	46.7532	CG
0	75	145	53	44	15	15	121	30	CC
1	55	184	84	56	13	11	54	67.3203	CG
1	42	173	61	59	9	9	39	40	CC
1	56	164	70	50	12	10	73	75.4237	CG
1	69	180	75	53	13	13	77	65.1852	CG
0	50	153	90	46	15	14	93	72.1649	GG
1	51	170	74	56	13	15	110	69.281	GG
0	61	166	62	56	17	15	200	75.817	CC
1	47	178	70	55	15	14	80	76.1905	CG
1	49	175	72	55	16	14	95	60.5442	CC
0	65	164	64	48	12	12	76	67	GG
1	59	172	80	46	12	11	65	75.2577	GG
0	73	160	43	34	18	18	100	89.2405	CG
1	70	169	81	54	12	12	77	61.7021	CG
1	55	168	90	47	21	17	93	65.6863	CC
1	64	170	65	52	14	15	112	70	CC
0	65	154	50	53	13	13	142	72.5926	CG
1	67	164	79	50	13	11	75	75	CG
1	49	169	73	54	12	12	76	50	CG
1	60	170	68	48	19	18	120	67.2897	CC
1	70	180	92	51	19	13	96	80.4878	CC
1	49	178	75	44	19	18	127	81.6092	CG
1	60	164	67	57	13	13	54	58.75	CC
1	63	173	97	60	14	13	67	82.2222	CG
0	82	155	70	57	15	16	100	59.375	CG
1	52	176	85	67	14	15	72	20	CG
1	71	168	64	41	16	16	113	70.2703	GG
0	65	165	75	60	15	14	100	51.6667	GG
1	63	169	60	83	11	12	44	27.2727	CG
1	53	176	78	52	13	12	128	58.1395	CC
1	58	174	82	47	14	13	75	65.6863	GG
1	57	176	60	76	15	15	71	45.9283	CG
0	41	159	62	49	11	10	64	68.75	CC
1	50	170	76	65	14	14	30	40.2778	CC
0	72	164	63	53	14	13	150	45	CC
0	68	176	58	56	13	13	144	64.7059	GG
1	44	172	65	57	15	15	81	66	CG
0	67	164	80	41	13	13	157	52.7027	CC
1	46	175	70	53	13	13	98	75	CG
1	62	172	65	47	15	14	165	60	CG
1	49	173	73	60	14	14	137	67.7778	CG
0	57	163	73	68	11	11	70	24.6862	CG
1	46	170	75	52	14	15	102	65.8915	CC
1	46	169	81	56	14	14	109	57.5163	CG
1	59	168	83	45	13	12	94	70.6522	CG
1	69	176	80	71	11	11	102	44.1065	GG
1	66	178	67	54	18	16	180	30	CG
1	71	170	62	65	12	12	25	25	CG
1	74	170	70	43	19	13	127	55	CG
0	64	160	47	49	15	14	157	68.75	CG
1	63	176	80	54	15	15	98	50.3546	CG
1	61	178	75	45	13	13	86	65.2174	CC
1	44	175	65	61	14	14	36	53	CG
1	69	175	81	40	13	15	150	75	CC
0	75	165	73	50	14	13	114	62.7119	CG
1	49	176	93	61	13	13	79	66.6667	CC
1	68	165	90	51	13	14	76	64	CG
0	70	168	55	40	14	14	116	70	CG
0	72	168	72	49	14	14	110	67	GG
0	36	163	65	50	10	8	73	62.7119	CG
0	68	168	72	42	15	15	93	86.0759	CC
0	51	158	68	49	12	12	91	71.4286	CC
1	53	167	64	50	17	15	100	74.5763	CG
1	70	174	92	49	15	15	115	68	GG
0	69	150	64	57	12	12	86	56.25	CG
1	63	170	60	66	13	10	92	64.574	CC
0	58	165	75	49	13	13	120	68.75	CG
1	60	173	72	55	13	13	121	65.9864	GG
0	61	163	68	49	13	13	44	68.75	CC
0	43	164	70	52	9	9	97	81.3953	CC
1	49	177	76	41	20	20	114	82.1429	CG
0	70	153	55	39	13	12	101	75.3846	CG
1	47	173	90	52	17	15	77	79.2308	CG
1	63	173	60	57	15	15	94	40	GG
1	65	174	80	70	14	14	91	40	CG
1	49	165	67	43	15	16	150	61.4458	GG
1	49	172	65	45	16	14	90	92.1739	CC
1	61	171	77	46	13	13	98	63.9175	CG
1	61	180	78	73	12	12	63	47	CG
0	69	164	70	43	15	16	170	69	CG
1	60	173	80	49	17	18	150	55	CG
0	77	162	67	41	17	16	118	67.5676	CG
0	65	162	90	48	13	12	73	70	CC
0	61	160	61	52	17	13	98	81.3953	GG
0	62	164	76	49	16	12	125	71.4286	CG
1	60	176	72	60	13	13	77	40.5556	CC
0	81	154	51	49	16	16	146	70	CG
0	30	150	45	46	11	11	89	77.3196	CC
1	63	170	80	51	14	15	80	70	CG
1	60	187	110	64	19	18	112	66.3462	CG
0	57	153	60	41	13	14	103	40	CC
0	63	166	107	47	14	12	108	63.7255	CC
0	77	163	60	51	16	15	97	78.0488	CC
1	73	175	83	60	16	15	108	54	CG
1	64	168	63	68	15	14	100	60	GG
0	44	156	62	59	9	9	80	71.0983	CG
1	51	170	75	67	20	16	102	76.6234	CC
1	60	163	60	59	13	14	81	57.2254	CC
0	69	159	98	58	16	16	106	41.5663	CG
1	46	176	66	60	13	14	110	73.8889	CG
1	69	169	75	52	12	12	67	64	GG
1	53	169	89	64	15	15	76	25	CG
1	44	176	67	70	10	10	67	47.0588	CG
0	73	155	68	52	14	11	118	81.3953	CC
0	78	162	72	44	14	14	157	58	CG
0	57	148	49	41	17	17	125	70.2703	CC
1	65	164	73	54	14	14	91	47.5177	CC
1	65	172	74	51	18	16	108	66.6667	CG
1	71	176	73	55	16	13	71		CG
1	67	180	76	46	12	13	81	43	CG
0	72	156	76	52	9	9	80	68.2171	CC
0	67	148	67	42	13	13	106	65.3846	CG
1	58	175	84	60	12	12	87	61.1111	CC
0	58	163	83	48	12	12	82		CC
1	64	174	90	42	18	18	100	79.4872	CG
1	42	176	76	55	18	16	105	65.9864	CC
0	64	160	79	47	17	18	107	70	CG
1	66	175	71	67	12	12	80	25.1082	GG
1	61	176	82	53	14	10	87	74.0741	CC
1	64	170	82	54	13	13	92	70.922	GG
0	63	153	53	50	12	12	128	65.2542	CG
1	70	165	65	48	13	13	95	71.9626	CG
1	72	168	64	46	10	12	80	57.732	CG
1	53	170	70	62	13	11	62	68.0412	GG
0	54	160	80	57	12	12	63	54	CG
0	72	160	77	49	21	18	155	68.75	GG
0	62	156	56	71	14	16	55	35	CG
1	62	165	62	76	12	12	89	32	GG
0	70	167	65	51	15	15	140	61.7886	CG
0	78	155	68	45	14	15	109	61.9565	CG
1	51	182	66	54	14	15	102	87.234	CG
1	72	164	84	56	14	13	81	75.817	CC
0	71	164	52	60	15	14	106	42.5	CG
1	69	177	74	56	17	17	118	64.7059	CC
1	35	167	72	60	16	13	143	77.2222	CG
0	67	148	73	49	15	14	127	66.9643	GG
1	60	159	60	41	18	15	124	70	CG
0	80	165	53	46	15	15	130	81.4433	CG
1	64	171	74	70	10	10	45	24	CG
1	54	173	85	55	14	14	91	50	CG
1	77	170	47	46	16	15	130	48.4536	CG
1	61	162	70	59	12	12	73	30	CG
0	63	154	54	45	14	14	101	65.2174	CG
1	53	180	86	51	15	15	80	78.0488	CG
1	70	171	78	48	13	13	74	77.5701	CG
0	66	147	41	57	15	14	82	39.375	GG
1	75	170	82	59	19	14	98	71.0983	GG
1	66	180	102	60	17	15	54	46.1111	CG
0	73	160	84	52	15	14	88	68.2171	CG
1	68	175	82	54	18	16	131	80	CC
1	58	179	98	46	22	15	98	67.0103	GG
0	51	158	65	48	12	11	80	79.4393	CG
1	65	175	65	47	14	14	90	67	GG
1	67	160	57	54	15	13	71	64.539	CG
0	62	152	67	45	15	14	157	68.4783	GG
1	18	164	61	65	10	10	68	29.1667	CC
0	64	164	67	48	12	12	94	75.7009	CC
1	73	165	69	50	14	14	52	39	CG
1	68	166	69	53	11	11	54	25	CG
1	75	175	82	47	15	15	100	65	CG
0	57	168	90	56	13	13	80	77.1242	GG
1	67	175	60	48	15	13	101	67.2897	CC
1	76	170	70	48	19	16	125	67.2897	CG
0	68	156	57	48	14	15	121	53.271	CG
0	62	155	64	55	12	12	73	27.2109	CC
1	70	181	84	48	10	11	72		CG
1	67	168	81	54	17	15	112	50.3546	GG
1	62	164	75	47	15	16	88	73.5294	GG
0	68	151	61	40	13	11	77	68.5714	GG
0	65	149	82	48	12	12	62	56.0748	CC
0	75	155	58	54	16	16	128	62	GG
1	59	174	79	77	10	10	34	8.5443	CC
1	50	180	95	53	13	13	104	69.6296	CC
1	61	176	81	55	15	15	140	68.0272	CG
0	47	170	80	53	13	13	107	80	GG
0	69	164	79	42	12	12	63	69.2308	CC
1	66	176	106	52	18	14	108	65.8915	CG
1	39	172	70	62	11	13	53	84.5361	CG
1	70	170	95	50	13	14	111	40	CG
1	70	170	65	48	13	13	72	74.7664	CC
0	44	160	58	46	11	10	121	77.3196	CG
1	41	180	76	60	15	14	97	69.1489	CG
1	48	172	78	37	15	14	60	72.4138	CC
0	80	158	75	50	14	11	94	57.6271	CG
1	64	160	67	58	20	18	140	47.5904	GG
0	61	158	70	38	12	12	109	56.4516	CG
0	60	162	75	53	12	12	70	54.0741	CG
1	56	164	68	44	15	15	117	77.0115	CC
1	68	178	96	52	13	12	80	68.2171	GG
1	61	170	66	40	13	13	94	82.8571	CC
1	73	172	71	58	13	13	125	72.2892	GG
0	47	165	56	56	13	13	78	75.817	CC
0	69	160	86	50	14	14	107	70	CG
1	59	170	75	48	12	11	101	67.2897	CG
1	62	176	80	53	17	17	147	67.4074
0	75	150	40	62	13	13	81	24	GG
1	71	168	81	66	12	12	81	35.2601	CC
1	54	175	72	72	14	13	47	50.3676	CC
1	65	182	66	44	20	20	97	66	CG
1	68	176	83	81	10	10	45	34	CC
0	66	166	74	40	13	13	111	82.8571	CG
1	73	180	64	55	15	13	100	69	GG
0	63	166	88	57	12	12	95	61.25	CC
1	52	173	68	62	12	12	30	33.5052	CC
1	32	167	65	52	25	20	107	80	GG
0	51	160	52	58	13	13	84	41.5663	CG
1	65	165	63	44	13	13	64	66.6667	CG
0	74	159	72	43	15	13	71	71.0843	GG
1	58	178	75	65	12	12	69	40.2778	CG
1	43	168	60	61	14	13	95	36.5591	CG
0	68	163	70	51	12	11	97	73.9837	CG
0	63	164	69	44	15	14	105	90.8046	GG
0	55	164	64	48	14	14	179	74.7664	CC
0	68	158	66	53	14	14	166	74.0741	CC
1	67	182	80	59	13	13	92	68.7861	CG
1	48	170	70	73	13	13	58	28.2143	CG
0	67	163	86	54	13	14	89	66	CC
1	39	170	72	50	17	17	129	77.1186	CG
0	59	156	67	51	13	13	110	61.7886	CG
1	53	171	114	54	15	15	100	70	CG
1	38	180	84	50	19	19	98	81.3559	CG
0	54	160	50	48	14	14	130	58.8785	CG
0	66	162	90	52	13	13	102	68.2171	CC
1	70	174	73	37	14	11	97	60	CG
1	55	178	68	57	13	14	132	60	CG
0	69	158	59	48	13	14	100	65	CG
0	62	162	65	46	15	14	110	74.2268	CG
0	68	158	69	41	13	12	60	72.973	CG
0	60	165	74	55	14	14	100	63.2653	CG
0	62	156	50	43	16	18	186	75.9036	GG
1	55	180	85	54	16	13	109	66.6667	CG
0	73	159	87	71	12	12	89	30.038	GG
1	38	180	85	56	13	13	78	65	CC
0	68	160	80	40	14	10	102	74.2857	CC
1	50	172	98	61	14	14	40	70.9677	CG
0	36	154	53	48	12	10	55	70	CC
0	71	170	69	49	14	15	71	64	CC
0	68	164	82	38	13	13	89	61.2903	CG
1	69	178	105	53	19	14	109	51.8519	CG
0	58	164	69	43	14	14	140	73.494	CG
1	70	176	67	72	13	13	121	30	CG
0	76	155	65	53	13	14	122	65.1852	CC
1	54	182	82	56	15	16	112	67.3203	CG
1	65	176	72	60	15	14	120	67.7778	CG
1	44	176	85	58	17	15	94	18.6747	CG
1	53	177	72	65	10	11	62	25.9259	CC
1	73	174	72	49	14	14	118	78.5714	CG
1	46	175	70	60	16	15	76	72.2222	CG
1	54	170	74	52	12	13	77	67	CG
1	75	175	85	52	16	17	121	65.8915	CG
1	53	164	74	49	13	12	100	80.3571	CG
1	53	163	53	61	11	10	55	29.0323	CG
0	60	170	84	41	15	12	120	70.2703	CG
1	43	175	90	66	13	13	76	54.2601	GG
1	40	164	70	48	14	12	70	71.4286	CG
0	59	157	61	48	15	14	110	65.4206	CG
0	71	146	55	57	18	16	138	70.625	GG
1	56	176	84	49	17	16	88	60.7143	GG
1	59	180	70	75	12	12	109	60.4027	CC
1	54	164	71	63	14	12	112	56.7164	CG
1	45	176	62	54	13	13	112	64	CC
0	52	162	58	55	12	10	122	72.1088	CC
0	66	156	78	57	14	14	75	66.25	CG
0	63	160	90	52	14	10	65	68.2171	GG
0	65	158	75	39	13	12	81	72.7273	CC
0	65	165	86	47	16	16	108	65.6863	CC
1	59	188	66	66	14	14	120	39.0135	GG
0	62	156	70	51	13	13	116	69.9187	CG
0	47	165	70	40	13	12	89	64.2857	GG
0	64	162	68	60	12	12	65	25	CC
0	67	150	57	47	15	15	157	50	CG
1	75	170	64	60	13	12	63	35	CG
0	46	164	70	40	23	16	106	82.8571	CC
0	72	164	55	48	13	13	90	81.3084	CG
0	73	152	95	43	14	14	111	71.0843	GG
1	51	176	80	56	18	13	93	67	CG
0	66	163	92	50	19	13	53	65.2542	CG
0	63	158	62	42	15	12	83	83.3333	CC
0	69	174	67	60	15	14	106	58.8889	CC
1	61	173	70	49	13	13	70	68.75	CG
0	74	152	59	44	18	18	140	63	GG
1	62	165	72	48	19	14	143	70.0935	GG
0	63	165	86	50	13	13	86	77.1186	CC
0	60	165	80	51	13	13	95	78	CG
0	24	168	73	43	12	11	75	84	CC
1	55	176	74	57	23	18	149	72	CG
1	52	160	70	44	13	12	64	63.2184	CC
1	55	183	87	52	15	15	84	58	GG
1	65	178	90	56	13	13	82	71.2418	GG
0	70	158	63	49	14	15	122	68.75	CG
0	78	162	87	43	14	11	82	73.494	CC
1	51	175	83	54	14	14	117	65	CG
1	49	176	65	58	12	12	64	41.5663	CG
1	50	173	87	50	19	18	129	72.8814	CG
1	65	160	64	46	14	15	100	72.1649	CC
1	66	175	91	58	17	13	105	53	CG
1	66	170	70	57	14	15	64	53.75	CG
0	63	151	69	63	10	10	72	61.194	CC
1	72	168	78	49	14	12	64	55.3571	CG
1	53	171	68	56	14	12	75	73.2026	CG
1	67	176	86	46	17	17	113	72.1649	CG
0	67	153	70	45	12	12	98	68	GG
0	61	152	51	51	16	16	109	71.5447	CG
1	70	175	90	50	12	12	80	62.7119	CG
0	72	153	54	36	24	13	125	66.6667	CG
1	37	174	76	54	22	21	218	66.6667	CC
0	66	163	65	50	15	12	87	74.5763	CC
0	69	153	73	64	15	15	92	70.1923	CC
0	68	154	85	58	12	12	64	50	CG
1	56	170	96	50	14	14	77		CC
0	70	153	60	43	13	11	74	55.4217	CC
1	64	160	65	49	19	17	122	55	CC
1	60	178	79	49	14	14	105	82	CC
0	75	155	50	45	19	15	86	61.9565	CG
1	63	170	90	53	14	12	65	60	CG
0	63	168	82	53	13	13	102	76.2963	CG
1	56	165	93	46	16	14	112	70
1	72	170	60	64	13	13	69	39	CG
1	62	170	65	54	14	14	150	66.6667	CG
1	66	170	70	48	15	14	120	49.5327	CG
0	76	169	46	40	13	13	140	80	CC
0	65	158	73	41	18	15	114	75	CG
1	53	174	85	51	13	13	70	56.0976	CG
0	55	152	62	38	15	13	94	74.1935	CG
0	55	165	70	48	11	10	110	83.1776	CC
1	57	176	80	50	14	14	100	81.3559	CC
0	54	160	62	55	14	13	66	27.2109	CG
0	61	159	62	42	12	12	90	67.9487	CC
0	65	158	73	52	15	14	140	58	CG
1	48	164	60	45	14	14	45	42	CG
1	68	174	88	56	19	21	73	55	CC
0	50	156	59	46	13	13	74	61.8557	GG
0	61	166	99	45	20	13	148	60	CG
0	79	158	56	38	15	13	97	84	CG
0	75	155	63	50	11	11	61	37.2881	CC
0	61	168	70	49	14	14	103	71.4286	CC
1	65	164	64	46	16	16	112	79.3814	GG
0	61	157	92	37	19	18	123	80.6897	CG
0	61	162	64	51	14	13	78	64.2276	GG
1	71	170	86	53	14	14	77	67	CC
1	65	158	62	48	19	17	60	65.4206	CC
0	63	155	37	41	11	11	60	72.973	CG
1	73	165	74	48	15	16	98	65	CC
0	59	162	59	46	13	13	71	70.1031	CC
0	67	164	106	48	19	14	125	79.4393	CG
1	68	176	75	56	12	12	75	62.0915	GG
1	72	176	62	56	14	14	115	69	CG
1	71	175	65	50	13	13	154	54.2373	CC
1	43	175	80	56	21	18	89	63	CG
1	64	171	73	48	13	12	94	77.5701	CG
1	51	171	71	58	15	14	156	55.4217	CG
1	49	170	70	45	15	15	107	57.732	CG
1	57	170	80	46	19	14	120	50	CG
1	69	176	91	53	13	13	90	51.8519	CG
0	75	150	60	45	13	13	120	65.2174	GG
0	61	164	64	48	14	12	67	34.5794	CG
0	68	173	85	55	16	14	100	52.381	CG
1	67	168	100	54	19	18	138	41.1348	GG
1	73	165	89	46	18	18	118	57	CG
1	68	183	86	49	14	14	97	71.4286	CC
1	51	172	73	62	16	16	175	57.2165	GG
0	60	152	47	41	16	13	102	67.5676	GG
0	76	161	79	46	20	17	156	61.8557	GG
1	55	176	90	46	14	14	56	61.8557	CG
1	40	174	70	51	13	14	70	53.6585	CG
1	52	178	83	46	18	13	120	67.0103	CC
1	54	165	72	51	17	16	105	78.0488	CG
1	69	169	75	48	12	12	100	74.7664	CC
1	58	170	108	56	14	14	93	80	GG
1	76	162	60	48	16	11	110	70.0935	GG
0	65	162	65	54	13	13	102	75.1773	CG
1	73	176	88	56	14	12	85	54.2484	CG
1	80	176	80	56	17	13	122	45	GG
1	71	170	73	48	14	14	111	74.7664	CG
1	34	176	76	59	13	14	97	69	CG
0	70	162	64	42	12	12	97	51.2821	CG
1	67	164	66	43	15	15	98		CG
0	48	159	58	50	12	15	126	60	CG
1	74	168	70	63	14	13	90	41.2935	CG
1	56	176	85	60	12	12	65	30	CC
0	63	164	74	48	18	18	120	70.0935	CG
1	56	173	75	52	17	18	170	68.2171	GG
1	56	175	74	51	14	12	93	66.6667	CG
0	75	154	74	50	15	15	156	60.1695	GG
1	75	160	80	58	15	15	135	60.8434	CC
0	67	155	64	50	14	13	118	57.6271	CG
1	47	173	80	53	14	14	101	67.4074	GG
1	65	173	85	51	19	12	103	78.0488	CG
0	71	157	92	42	17	17	150	71.7949	CG
1	51	170	52	40	13	12	71	74.2857	CC
1	46	168	77	55	14	16	92	40.8163	CG
0	74	160	70	51	13	13	104	60	GG
0	50	165	88	51	16	14	109	64.2276	CC
0	53	164	72	54	13	12	85	73	CC
1	62	170	56	50	20	13	65	60.1695	CC
0	69	164	60	52	12	12	56	68.2171	CG
1	72	172	73	57	13	13	97	61.25	CG
1	65	170	80	46	13	13	73	72.1649	GG
0	72	165	66	48	12	12	82	74.7664	CC
1	45	165	85	64	13	13	72	32.2115	CC
1	65	165	81	48	13	13	125	70	GG
0	48	164	73	52	10	12	103	84.4961	CG
0	38	140	85	44	15	13	152	79.3103	GG
1	52	176	76	52	13	13	70	70.5426	GG
1	61	160	64	60	15	14	126	75.5556	CG
0	73	160	73	50	15	15	100	69	GG
0	76	158	65	51	14	14	90	72.6562	CG
1	59	165	81	48	17	15	97	38	CC
1	66	170	70	45	18	18	80	68.4783	CC
1	60	160	75	38	24	18	106	70.9677	CG
1	61	170	102	45	16	16	78	76.087	CC
1	55	176	84	48	11	13	70	79.3814	CC
1	31	175	74	48	13	13	105	70.0935	CG
1	53	182	86	70	19	21	80	34.902	CG
1	62	170	50	50	14	14	103	70.339	CG
0	56	153	76	46	10	10	75	70.1031	CC
0	72	161	80	48	12	12	90	66.6667	CC
0	34	165	64	44	13	12	101	66.6667	CG
1	78	180	85	49	14	14	120	74.1071	CG
1	67	165	73	46	14	14	116	70.1031	CG
0	77	165	70	50	13	13	84	81.3559	CG
1	51	165	55	53	14	10	60	48.1481	CC
0	43	158	62	43	16	15	118	67.4699	CG
1	53	168	90	45	18	17	110	70.6522	GG
0	68	164	67	45	12	11	77	57.732	CG
0	51	167	73	46	18	17	165	60.8247	CG
0	70	155	67	49	16	16	108	67	CC
1	43	165	52	70	13	13	45	15.2941	CG
0	54	156	52	42	11	12	98	69.2308	CC
1	58	173	76	68	15	11	42	33.0544	GG
0	82	152	56	41	19	15	111	66.2162	CG
1	73	176	95	53	16	15	145	60	CG
0	51	156	65	37	15	15	110	75.8621	CG
1	55	179	92	58	18	17	112	45	GG
1	66	159	82	60	12	13	109	40	CG
1	67	183	83	65	20	13	114	55	GG
0	68	155	62	46	14	14	112	63.9175	CG
0	64	156	80	56	13	12	82	66.6667	CG
0	67	162	80	56	13	13	148	49.0196	GG
1	71	180	82	46	13	13	132	63.9175	CG
0	53	160	59	40	14	14	80	65	CG
1	68	172	95	50	13	13	126	60	CG
1	56	171	58	56	17	17	142	62.0915	CG
0	56	155	63	39	15	15	181	86.1538	CG
0	66	156	90	51	15	11	135	56.0976	CG
0	48	160	69	45	14	14	81	70.6522	CG
0	74	155	69	50	15	15	96	70.339	CC
1	56	165	70	46	16	16	110	36.0825	CC
1	63	167	65	46	18	18	140	57.732	CC
0	48	164	67	45	11	11	73	65.2174	CG
0	68	164	120	53	18	14	98	67.4074	CG
0	43	164	75	47	14	14	115	70	CC
0	64	167	70	45	14	13	89	75	CG
1	62	174	86	65	17	16	99	37.5	GG
1	66	168	72	52	17	16	95	55	CG
1	78	168	62	58	15	15	117	67.4699	CC
1	54	172	76	53	13	13	118	60	CG
1	38	165	71	53	17	16	152	67.4074	GG
1	59	182	111	48	15	15	150	70	GG
0	77	145	69	39	19	17	132	72	CG
1	50	170	80	50	16	13	109	68.6441	GG
1	76	166	93	67	13	12	86	42	CG
1	45	172	96	47	17	13	105	59.8039	CG
1	52	175	75	53	12	12	116	42.2222	CC
0	45	164	65	44	15	14	111	68.9655	CG
0	37	160	54	50	12	10	102	77.1186	CC
1	60	175	75	48	14	12	77	62.037	GG
1	57	170	97	53	16	17	100	65	CG
0	69	158	73	49	13	14	90	65	GG
0	48	160	52	40	13	14	94	74.2857	GG
1	75	175	75	56	11	13	95	66.6667	CC
0	52	156	84	46	14	13	94	67.0103	GG
1	62	172	86	52	13	15	95	72.8814	CC
1	57	170	72	67	14	13	82	53.2468	CG
1	58	176	87	49	16	15	106	68.75	CC
0	65	160	52	47	13	13	73	65.6863	CC
1	70	167	84	51	14	14	111	65	CG
1	36	175	75	54	12	12	90	68.7943	CG
1	40	186	87	61	15	16	92	62.3656	CC
0	67	165	75	46	12	13	65	72.1649	CG
0	70	159	73	46	12	13	85	65	CG
1	57	166	80	47	18	16	130	65.6863	CG
1	50	160	74	45	15	14	110	65.9574	GG
1	74	185	80	47	14	14	87	73.5294	CG
0	72	160	70	46	16	14	145	67.0103	CG
0	71	152	60	41	13	13	103	75.6757	CG
1	53	175	65	50	14	14	72	48.2143	GG
1	55	176	100	48	15	14	93	64.5794	CG
0	75	162	87	53	13	13	69	69.6296	CG
1	70	165	65	61	17	11	119	81.1828	CG
1	53	175	75	46	13	14	108	70	CG
1	65	175	75	52	14	14	85	63.8462	CG
1	73	175	75	53	15	10	121	85.1852	CG
1	39	179	78	50	15	13	130	66	GG
0	73	164	75	50	14	14	77	75.4237	GG
1	66	165	73	48	14	12	136	45.7944	GG
1	74	168	85	48	15	15	116	75	CG
1	65	167	75	46	12	12	100	74.2268	CG
1	53	175	75	51	18	14	137	64.2276	CG
0	76	165	64	43	13	12	79	61.4458	CG
1	56	176	75	47	17	14	97	76.4706	CG
1	48	175	75	46	16	15	108	77.3196	CC
0	66	160	75	47	14	14	139	56.8627	CG
0	56	165	87	64	10	10	112	68.2692	CG
1	54	175	81	65	15	14	92	45.8716	CG
1	61	174	80	47	16	15	114	73.5294	CG
1	52	175	75	59	12	12	80	35.2601	CC
1	49	175	75	62	11	11	58	14.433	CC
0	72	160	90	48	13	12	108	61.6822	CG
1	63	175	75	58	13	12	73	41.5663	CG
1	61	164	80	54	14	13	92	61.7021	CG
1	57	167	85	53	16	14	108	74.6377	CG
1	34	178	77	58	12	11	114	57.8313	GG
0	77	164	65	50	14	12	96	56.7797	CC
1	58	160	64	56	12	12	108	54.2484	CC
1	73	172	81	55	14	13	121	54.2484	CG
1	53	170	90	59	15	12	96	49.711	CG
0	62	169	68	49	17	13	135	77.6786	CG
0	44	164	65	55	12	12	93	74	CC
1	71	172	72	50	19	13	81	70.339	CG
0	81	160	97	48	13	15	116	61.6822	CG
0	63	165	75	46	14	12	80	70	CC
1	62	174	82	46	13	13	57	72.1649	CG
1	52	174	101	52	15	13	82	75	GG
0	66	160	77	50	14	13	108	66	CC
1	69	178	78	54	13	12	89	68.7943	GG
0	70	165	65	48	18	15	116	67.2897	CG
0	60	162	92	51	14	12	100	76.4228	CG
1	57	161	67	52	14	13	76	65	CG
0	73	156	54	48	12	12	82	65	CC
0	65	160	75	51	16	14	116	75	CC
0	51	164	65	46	11	11	66	70.1031	CG
0	70	164	78	50	14	12	112	72.8814	CG
1	69	180	107	55	14	12	112	76.1905	GG
1	79	165	78	50	15	12	100	57.6271	CG
0	67	164	74	50	15	13	134	70.339	CC
1	70	170	71	45	14	13	100	61.9565	CC
1	46	173	123	57	14	14	63	35	CG
0	73	158	80	55	12	12	118	35	CG
0	74	170	80	50	13	11	85	70	CG
0	64	164	65	46	13	12	114	77.3196	GG
1	55	176	79	73	12	13	60	40.7143	CG
1	67	175	80	47	13	13	88	65.6863	CC
1	71	170	60	50	13	12	103	47.4576	CG
1	67	175	75	49	14	13	81	37.5	CC
0	66	160	75	53	14	12	84	65.1852	CC
0	58	165	75	51	11	11	94	75	CC
1	40	175	78	63	14	12	98	49.2537	CC
1	59	178	100	53	14	13	96	75	GG
0	61	165	65	42	13	13	131	75	CG
1	67	175	70	59	14	14	92	75	GG
0	74	164	65	50	14	12	130	70.339	CG
1	66	164	67	42	14	14	112	65	CC
0	47	164	71	45	13	11	84	73.913	CG
0	25	170	57	49	12	11	84	76	CC
1	81	176	80	47	15	15	101	70	CC
1	75	183	89	49	14	12	109	70	CG
1	73	172	68	66	14	12	88	25	CC
1	62	174	75	46	14	12	70	51.5464	CG
1	82	179	85	60	14	15	109	65.5556	GG
1	67	175	85	58	12	12	92	49	CC
1	46	175	75	57	16	16	101	68	GG
0	78	160	60	43	15	12	139	80	CC
1	68	178	60	44	13	12	134	50	CC
1	53	170	90	50	14	13	92	50	GG
1	43	176	84	49	15	14	96	70	CC
0	56	162	70	50	13	15	114	75	CG
1	58	183	106	53	13	14	92	80
0	76	162	70	51	13	13	89	68	GG
0	61	158	68	42	15	15	85	50	CC
1	62	175	75	59	16	15	115	66.474	CC
1	66	170	70	56	17	12	94	62.0915	CC
1	53	175	78	48	13	15	105	64.486	GG
1	64	175	75	50	15	15	109	78	GG
0	77	165	75	48	14	12	107	75	CC
1	68	165	58	55	13	15	81	66	CG
0	70	160	60	40	13	12	112	65	CG
1	75	168	83	47	17	13	102	71.5686
0	56	164	65	48	12	11	79	64.8148	CC
1	63	175	75	56	17	14	92	59.7403	CC
0	72	160	78	50	17	13	102	60.1695	CG
1	64	175	75	50	14	14	110	60.1695	GG
1	63	160	86	50	16	13	84	80	CG
1	63	168	93	52	18	13	81	75	CG
1	48	178	75	47	13	12	98	73.5294	CC
1	64	168	75	49	17	15	125	55.3571	CG
0	72	164	80	56	14	14	111	81.1688	CG
1	71	175	75	49	14	13	76		CG
1	68	175	75	58	17	14	148	60	CG
1	48	175	100	48	14	12	100	76.6355	GG
1	73	176	73	68	15	15	73	43.5146	CC
0	71	164	65	49	16	14	148	75	GG
0	38	164	74	45	13	13	116	78.2609	CG
1	68	175	93	56	14	14	96	59.4771	CG
0	74	164	40	60	10	9	57	21.6667	CC
0	64	175	79	45	14	11	146	73.913	CC
0	72	165	64	43	15	13	121	75.9036	GG
1	63	162	75	46	15	13	96	63.9175	CG
1	77	175	75	58	14	14	42	30	CG
1	73	175	96	60	15	14	86	73.8889	GG
0	61	168	50	44	16	15	109	75	CG
0	45	168	75	43	13	12	117	78.3133	CC
1	58	175	75	50	14	14	120	45	CG
1	84	175	75	52	19	15	147	61.2403	CG
0	82	164	65	37	15	13	102	75	GG
0	74	164	65	58	15	14	127	60.479	CC
1	63	175	75	46	16	14	74	45	CG
1	68	175	75	56	17	14	101	59.2105	CG
0	67	153	90	49	14	13	107	75.8929	CC
